# Supplementary material for: Assessing the impact of TET2 and TET3 deletion in TCRalpha and TCRbeta repertoire in murine CD4 T cells in physiological and pathophysiological conditions
Source: Front Immunol. 2025 Aug 20;16:1638500. doi: 10.3389/fimmu.2025.1638500 (PMC12405334; doi:10.3389/fimmu.2025.1638500)
Supplement: Supplementary Table 3 — Summary of top 10 TCRα clones observed in the examined samples in this study. [file Table3.xlsx]

## Sheet: DKO Spleen 2nd BR1
readFraction	allVHitsWithScore	allJHitsWithScore
0.557095	TRAV5-4*00(3589.3)	TRAJ24*00(560)
0.366723	TRAV9N-3*00(2975),TRAV9D-3*00(2935.1)	TRAJ23*00(550)
0.0114865	TRAV5-4*00(3540.2)	TRAJ24*00(560)
0.00912162	TRAV9D-3*00(1803.8),TRAV9N-3*00(1791)	TRAJ23*00(490)
0.00726351	TRAV9D-3*00(1746.8),TRAV9N-3*00(1746.8)	TRAJ23*00(360)
0.00523649	TRAV5-4*00(3540.3)	TRAJ24*00(531)
0.00523649	TRAV5-4*00(3581.8)	TRAJ24*00(531)
0.00456081	TRAV9N-3*00(3100.5),TRAV9D-3*00(3060.5)	TRAJ23*00(550)
0.00405405	TRAV9N-3*00(2845.7),TRAV9D-3*00(2805.7)	TRAJ23*00(550)
0.00405405	TRAV9N-3*00(3043.8),TRAV9D-3*00(3003.8)	TRAJ23*00(550)

## Sheet: DKO Spleen 2nd BR2
readFraction	allVHitsWithScore	allJHitsWithScore
0.557954	TRAV5-4*00(3595.2)	TRAJ24*00(560)
0.346421	TRAV9N-3*00(2958.6),TRAV9D-3*00(2918.8)	TRAJ23*00(550)
0.0127499	TRAV9N-3*00(2915),TRAV9D-3*00(2875.5)	TRAJ23*00(521)
0.0110113	TRAV9D-3*00(1850),TRAV9N-3*00(1850)	TRAJ23*00(490)
0.0079687	TRAV5-4*00(3591)	TRAJ24*00(560)
0.00753405	TRAV9D-3*00(1748.1),TRAV9N-3*00(1748.1)	TRAJ23*00(360)
0.00738916	TRAV9N-3*00(3144.7),TRAV9D-3*00(3104.7)	TRAJ23*00(550)
0.00536076	TRAV5-4*00(3607.7)	TRAJ24*00(531)
0.00492611	TRAV5-4*00(3573)	TRAJ24*00(560)
0.00391191	TRAV5-4*00(3554.9)	TRAJ24*00(560)

## Sheet: DKO Spleen 2nd BR3
readFraction	allVHitsWithScore	allJHitsWithScore
0.581958	TRAV5-4*00(3597.7)	TRAJ24*00(560)
0.348909	TRAV9N-3*00(3008.5),TRAV9D-3*00(2967.6)	TRAJ23*00(550)
0.00928656	TRAV9D-3*00(1849.9),TRAV9N-3*00(1849.9)	TRAJ23*00(490)
0.00692807	TRAV9N-3*00(2899.4),TRAV9D-3*00(2860.9)	TRAJ23*00(550)
0.00589623	TRAV5-4*00(3603)	TRAJ24*00(531)
0.00574882	TRAV9D-3*00(1714.2),TRAV9N-3*00(1714.2)	TRAJ23*00(360)
0.00501179	TRAV9N-3*00(2882.1),TRAV9D-3*00(2842.1)	TRAJ23*00(521)
0.00486439	TRAV9N-3*00(3089.2),TRAV9D-3*00(3049.2)	TRAJ23*00(550)
0.00486439	TRAV5-4*00(3523.8)	TRAJ24*00(560)
0.00324292	TRAV5-4*00(3591)	TRAJ24*00(560)

## Sheet: DKO Spleen 2nd BR4
readFraction	allVHitsWithScore	allJHitsWithScore
0.553851	TRAV5-4*00(3597)	TRAJ24*00(560)
0.363418	TRAV9N-3*00(3022.9),TRAV9D-3*00(2983.1)	TRAJ23*00(550)
0.0103791	TRAV5-4*00(3554.4)	TRAJ24*00(560)
0.00857401	TRAV9D-3*00(1848.7),TRAV9N-3*00(1848.7)	TRAJ23*00(490)
0.00767148	TRAV5-4*00(3609.9)	TRAJ24*00(531)
0.00691937	TRAV9D-3*00(1704.8),TRAV9N-3*00(1704.8)	TRAJ23*00(360)
0.005716	TRAV5-4*00(3602.1)	TRAJ24*00(531)
0.00541516	TRAV9N-3*00(2962.1),TRAV9D-3*00(2922.1)	TRAJ23*00(521)
0.00361011	TRAV9N-3*00(2906),TRAV9D-3*00(2866)	TRAJ23*00(521)
0.00345969	TRAV9N-3*00(3006.4),TRAV9D-3*00(2966.4)	TRAJ23*00(550)

## Sheet: DKO Spleen 2nd BR5
readFraction	allVHitsWithScore	allJHitsWithScore
0.531973	TRAV8N-2*00(3463.1)	TRAJ18*00(580)
0.284944	TRAV6-5*00(3440.3)	TRAJ50*00(640)
0.0201541	TRAV8N-2*00(3464.7)	TRAJ18*00(551)
0.0109477	TRAV6-5*00(3432.9)	TRAJ50*00(611)
0.00785875	TRAV8N-2*00(3481.1)	TRAJ18*00(551)
0.00581457	TRAV8N-2*00(3425.1)	TRAJ18*00(580)
0.00564801	TRAV8N-2*00(3448.6)	TRAJ18*00(580)
0.0055723	TRAV8N-2*00(3459.1)	TRAJ18*00(580)
0.00529974	TRAV6-5*00(842.8)	TRAJ50*00(640)
0.00493633	TRAV8N-2*00(3399.6)	TRAJ18*00(580)

## Sheet: DKO Spleen 2nd BR6
readFraction	allVHitsWithScore	allJHitsWithScore
0.484012	TRAV8N-2*00(3485.5)	TRAJ18*00(580)
0.373247	TRAV6-5*00(3483.1)	TRAJ50*00(640)
0.0172592	TRAV8N-2*00(3480.3)	TRAJ18*00(551)
0.0134062	TRAV6-5*00(3481.5)	TRAJ50*00(611)
0.00673287	TRAV8N-2*00(3497.1)	TRAJ18*00(551)
0.00568024	TRAV6-5*00(3499.2)	TRAJ50*00(611)
0.00554121	TRAV8N-2*00(3477.1)	TRAJ18*00(580)
0.00484608	TRAV8N-2*00(3474.2)	TRAJ18*00(580)
0.00474677	TRAV8N-2*00(3454.7)	TRAJ18*00(580)
0.00436941	TRAV8N-2*00(3464.3)	TRAJ18*00(580)

## Sheet: DKO Spleen 1st BR4
readFraction	allVHitsWithScore	allJHitsWithScore
0.736955	TRAV7-5*00(3408.3)	TRAJ31*00(500)
0.182199	TRAV9D-3*00(3039.4),TRAV9N-3*00(3039.4)	TRAJ21*00(560)
0.00815976	TRAV9D-3*00(3088.2),TRAV9N-3*00(3088.2)	TRAJ21*00(560)
0.00697874	TRAV7-5*00(3406.9)	TRAJ31*00(471)
0.00687138	TRAV7-5*00(3409.1)	TRAJ31*00(471)
0.00558299	TRAV7-5*00(3368.9)	TRAJ31*00(500)
0.00440198	TRAV7-5*00(1026.2)	TRAJ31*00(500)
0.00429461	TRAV7-5*00(3402.9)	TRAJ31*00(500)
0.00375778	TRAV7-5*00(3371)	TRAJ31*00(500)
0.00365042	TRAV7-5*00(3404)	TRAJ31*00(500)

## Sheet: DKO Spleen 1st BR5
readFraction	allVHitsWithScore	allJHitsWithScore
0.804756	TRAV7-5*00(3424.7)	TRAJ15*00(568.7)
0.0352092	TRAV8N-2*00(3462.4)	TRAJ18*00(630)
0.029901	TRAV7-5*00(3426.6)	TRAJ15*00(541)
0.00721591	TRAV7-5*00(3419.1)	TRAJ15*00(541)
0.00711976	TRAV7-5*00(3416.3)	TRAJ15*00(541)
0.00707928	TRAV7-5*00(3376.8)	TRAJ15*00(570)
0.00624434	TRAV7-5*00(3401.7)	TRAJ15*00(570)
0.00558145	TRAV7-5*00(3392.1)	TRAJ15*00(570)
0.00515639	TRAV7-5*00(3395.5)	TRAJ15*00(570)
0.00514121	TRAV7-5*00(3395.1)	TRAJ15*00(570)

## Sheet: DKO Spleen 1st BR6
readFraction	allVHitsWithScore	allJHitsWithScore
0.56398	TRAV5-4*00(3601.9)	TRAJ24*00(560)
0.340211	TRAV9N-3*00(2903.7),TRAV9D-3*00(2863.9)	TRAJ23*00(550)
0.0135956	TRAV9N-3*00(2921.5),TRAV9D-3*00(2881.5)	TRAJ23*00(521)
0.00959693	TRAV9D-3*00(1748.4),TRAV9N-3*00(1748.4)	TRAJ23*00(360)
0.00943698	TRAV5-4*00(3569.5)	TRAJ24*00(560)
0.00831734	TRAV9D-3*00(1823.4),TRAV9N-3*00(1823.4)	TRAJ23*00(490)
0.00591811	TRAV5-4*00(3577.1)	TRAJ24*00(560)
0.00527831	TRAV5-4*00(3600.7)	TRAJ24*00(531)
0.00335893	TRAV9N-3*00(3144.6),TRAV9D-3*00(3104.6)	TRAJ23*00(550)
0.00335893	TRAV5-4*00(3601.2)	TRAJ24*00(531)

## Sheet: DKO Thymus no BR1
readFraction	allVHitsWithScore	allJHitsWithScore
0.00167314	TRAV4D-4*00(3449.4),TRAV4N-4*00(3449.4)	TRAJ4*00(630)
0.00107894	TRAV7-2*00(3534.9),TRAV7D-2*00(3534.9)	TRAJ6*00(620)
0.00102421	TRAV7-2*00(3556.3),TRAV7D-2*00(3556.3)	TRAJ15*00(570)
0.000930393	TRAV7-2*00(3573.7),TRAV7D-2*00(3573.7)	TRAJ15*00(560)
0.000922574	TRAV7-2*00(3544.9),TRAV7D-2*00(3544.9)	TRAJ15*00(560)
0.000813116	TRAV7-2*00(3566.4),TRAV7D-2*00(3566.4)	TRAJ9*00(570)
0.000781842	TRAV14D-1*00(3808.6),TRAV14N-1*00(3808.6)	TRAJ13*00(580)
0.000781842	TRDV1*00(3515.5)	TRAJ56*00(570)
0.00074275	TRAV7-2*00(3542.1),TRAV7D-2*00(3542.1)	TRAJ22*00(590)
0.000719295	TRAV7-2*00(3525.1),TRAV7D-2*00(3525.1)	TRAJ22*00(610)

[truncated: 11 more sheets: DKO Thymus no BR2, DKO Thymus no BR3, WT Thymus no BR1, WT Thymus no BR2, WT Thymus no BR3, WT Thymus no BR4, WT Thymus no BR5, WT Spleen no BR1, WT Spleen no BR2, DKO Spleen no BR1, DKO Spleen no BR2]
