# Supplementary material for: Assessing the impact of TET2 and TET3 deletion in TCRalpha and TCRbeta repertoire in murine CD4 T cells in physiological and pathophysiological conditions
Source: Front Immunol. 2025 Aug 20;16:1638500. doi: 10.3389/fimmu.2025.1638500 (PMC12405334; doi:10.3389/fimmu.2025.1638500)
Supplement: Supplementary Table 4 — Summary of top 10 TCRβ clones observed in the examined samples in this study. [file Table4.xlsx]

## Sheet: DKO Spleen 2nd BR1
readFraction	allVHitsWithScore	allJHitsWithScore
0.898949	TRBV13-3*00(3380.7)	TRBJ1-1*00(430.2)
0.00622989	TRBV13-3*00(3409.4)	TRBJ1-1*00(430)
0.00582003	TRBV13-3*00(3375.8)	TRBJ1-1*00(430)
0.00494907	TRBV13-3*00(3372.2)	TRBJ1-1*00(430)
0.00487735	TRBV13-3*00(3366.1)	TRBJ1-1*00(430)
0.0045802	TRBV13-3*00(3382)	TRBJ1-1*00(430)
0.00382196	TRBV13-3*00(3405.6)	TRBJ1-1*00(430)
0.00372974	TRBV13-3*00(3366.2)	TRBJ1-1*00(430)
0.00363752	TRBV13-3*00(3396.4)	TRBJ1-1*00(430)
0.00350431	TRBV13-3*00(3285.5)	TRBJ1-1*00(430)

## Sheet: DKO Spleen 2nd BR2
readFraction	allVHitsWithScore	allJHitsWithScore
0.903528	TRBV13-3*00(3373.7)	TRBJ1-1*00(430.6)
0.00632483	TRBV13-3*00(3408.9)	TRBJ1-1*00(430)
0.00538477	TRBV13-3*00(3366.9)	TRBJ1-1*00(430)
0.00501369	TRBV13-3*00(3366.1)	TRBJ1-1*00(430)
0.00465086	TRBV13-3*00(3377.3)	TRBJ1-1*00(430)
0.00439522	TRBV13-3*00(3421.4)	TRBJ1-1*00(430)
0.0039087	TRBV13-3*00(3413.6)	TRBJ1-1*00(430)
0.00370254	TRBV13-3*00(3382.4)	TRBJ1-1*00(430)
0.00357885	TRBV13-3*00(3396.7)	TRBJ1-1*00(430)
0.00348814	TRBV13-3*00(3379.6)	TRBJ1-1*00(430)

## Sheet: DKO Spleen 2nd BR3
readFraction	allVHitsWithScore	allJHitsWithScore
0.892481	TRBV13-3*00(3404)	TRBJ1-1*00(430.8)
0.00620887	TRBV13-3*00(3446.7)	TRBJ1-1*00(430)
0.00616757	TRBV13-3*00(3401.8)	TRBJ1-1*00(430)
0.00516259	TRBV13-3*00(3402)	TRBJ1-1*00(430)
0.00512129	TRBV13-3*00(3420.9)	TRBJ1-1*00(430)
0.00461191	TRBV13-3*00(3412.9)	TRBJ1-1*00(430)
0.00429527	TRBV13-3*00(3418.6)	TRBJ1-1*00(430)
0.00404058	TRBV13-3*00(3382.4)	TRBJ1-1*00(430)
0.00398552	TRBV13-3*00(3399.5)	TRBJ1-1*00(430)
0.00368265	TRBV13-3*00(3432.7)	TRBJ1-1*00(430)

## Sheet: DKO Spleen 2nd BR4
readFraction	allVHitsWithScore	allJHitsWithScore
0.885424	TRBV13-3*00(3405.6)	TRBJ1-1*00(430.8)
0.00698225	TRBV13-3*00(3444.4)	TRBJ1-1*00(430)
0.00600722	TRBV13-3*00(3400.3)	TRBJ1-1*00(430)
0.00535284	TRBV13-3*00(3399.5)	TRBJ1-1*00(430)
0.00523505	TRBV13-3*00(3378.5)	TRBJ1-1*00(430)
0.00474427	TRBV13-3*00(3410.5)	TRBJ1-1*00(430)
0.00438436	TRBV13-3*00(3437.8)	TRBJ1-1*00(430)
0.00410297	TRBV13-3*00(3391.7)	TRBJ1-1*00(430)
0.00382159	TRBV13-3*00(3399.8)	TRBJ1-1*00(430)
0.00364491	TRBV13-3*00(3364.7)	TRBJ1-1*00(430)

## Sheet: DKO Spleen 2nd BR5
readFraction	allVHitsWithScore	allJHitsWithScore
0.726352	TRBV13-2*00(2812.4)	TRBJ2-3*00(488.6)
0.0735368	TRBV4*00(2843)	TRBJ2-5*00(450)
0.00875547	TRBV13-2*00(2730.6)	TRBJ2-3*00(490)
0.00820479	TRBV13-2*00(2725.1)	TRBJ2-3*00(490)
0.00690466	TRBV13-2*00(2758.8)	TRBJ2-3*00(490)
0.00678084	TRBV13-2*00(2744.7)	TRBJ2-3*00(490)
0.00614544	TRBV13-2*00(2761.3)	TRBJ2-3*00(490)
0.00578701	TRBV13-2*00(2790.8)	TRBJ2-3*00(490)
0.00571859	TRBV13-2*00(2734)	TRBJ2-3*00(490)
0.00560454	TRBV13-2*00(2718.2)	TRBJ2-3*00(490)

## Sheet: DKO Spleen 2nd BR6
readFraction	allVHitsWithScore	allJHitsWithScore
0.757742	TRBV13-2*00(2804)	TRBJ2-3*00(490)
0.0808097	TRBV4*00(2906)	TRBJ2-5*00(450)
0.00816791	TRBV13-2*00(2724.6)	TRBJ2-3*00(490)
0.0074944	TRBV13-2*00(2718.6)	TRBJ2-3*00(490)
0.00673516	TRBV13-2*00(2711.6)	TRBJ2-3*00(490)
0.0061841	TRBV13-2*00(2728.8)	TRBJ2-3*00(490)
0.00559631	TRBV13-2*00(2749.7)	TRBJ2-3*00(490)
0.00552283	TRBV13-2*00(2760.2)	TRBJ2-3*00(490)
0.00538813	TRBV13-2*00(2724.8)	TRBJ2-3*00(490)
0.00531465	TRBV13-2*00(2700.2)	TRBJ2-3*00(490)

## Sheet: DKO Spleen 1st BR4
readFraction	allVHitsWithScore	allJHitsWithScore
0.799341	TRBV13-3*00(3325.5)	TRBJ2-2*00(520)
0.0842802	TRBV15*00(2702.4)	TRBJ2-4*00(490)
0.00798084	TRBV13-3*00(3268.1)	TRBJ2-2*00(520)
0.00584837	TRBV13-3*00(3368.9)	TRBJ2-2*00(520)
0.00472644	TRBV13-3*00(3311.6)	TRBJ2-2*00(520)
0.0045116	TRBV13-3*00(3317.4)	TRBJ2-2*00(520)
0.00447977	TRBV13-3*00(3332)	TRBJ2-2*00(520)
0.00436042	TRBV13-3*00(3308.7)	TRBJ2-2*00(520)
0.0043445	TRBV13-3*00(3324.9)	TRBJ2-2*00(520)
0.00406601	TRBV13-3*00(3295.9)	TRBJ2-2*00(491)

## Sheet: DKO Spleen 1st BR5
readFraction	allVHitsWithScore	allJHitsWithScore
0.828093	TRBV13-2*00(2834.4)	TRBJ2-7*00(400)
0.00841714	TRBV13-2*00(2834.7)	TRBJ2-7*00(400)
0.00773105	TRBV13-2*00(2747.2)	TRBJ2-7*00(400)
0.00679396	TRBV13-2*00(2769.6)	TRBJ2-7*00(400)
0.00640908	TRBV13-2*00(2779.3)	TRBJ2-7*00(400)
0.00615807	TRBV13-2*00(2795.6)	TRBJ2-7*00(400)
0.00540504	TRBV13-2*00(2824.9)	TRBJ2-7*00(400)
0.00530464	TRBV13-2*00(2777.5)	TRBJ2-7*00(400)
0.00520424	TRBV13-2*00(2783.6)	TRBJ2-7*00(400)
0.0050369	TRBV13-2*00(2767.9)	TRBJ2-7*00(400)

## Sheet: DKO Spleen 1st BR6
readFraction	allVHitsWithScore	allJHitsWithScore
0.879698	TRBV13-3*00(3393.9)	TRBJ1-1*00(430.8)
0.00669401	TRBV13-3*00(3397.1)	TRBJ1-1*00(430)
0.00645119	TRBV13-3*00(3429.2)	TRBJ1-1*00(430)
0.00544053	TRBV13-3*00(3393.7)	TRBJ1-1*00(430)
0.00538802	TRBV13-3*00(3407.8)	TRBJ1-1*00(430)
0.00503363	TRBV13-3*00(3360.8)	TRBJ1-1*00(430)
0.00443642	TRBV13-3*00(3390.1)	TRBJ1-1*00(430)
0.00425923	TRBV13-3*00(3426)	TRBJ1-1*00(430)
0.00411485	TRBV13-3*00(3404.8)	TRBJ1-1*00(430)
0.00387203	TRBV13-3*00(3401.2)	TRBJ1-1*00(430)

## Sheet: DKO Thymus no BR1
readFraction	allVHitsWithScore	allJHitsWithScore
0.0440347	TRBV13-3*00(3408.4)	TRBJ1-1*00(430)
0.0105288	TRBV13-3*00(3350.3)	TRBJ2-7*00(490)
0.00500262	TRBV20*00(3496.2)	TRBJ2-4*00(480)
0.00366471	TRBV20*00(3516.7)	TRBJ1-6*00(480)
0.00340294	TRBV13-3*00(3349.8)	TRBJ2-1*00(460)
0.00244314	TRBV13-2*00(2879.5)	TRBJ2-3*00(460)
0.00191961	TRBV13-3*00(3455.8)	TRBJ2-7*00(481)
0.00119248	TRBV20*00(3495.3)	TRBJ2-3*00(500)
0.00107614	TRBV31*00(3530.9)	TRBJ1-1*00(490)
0.00107614	TRBV20*00(3515.8)	TRBJ1-4*00(460)

[truncated: 11 more sheets: DKO Thymus no BR2, DKO Thymus no BR3, WT Thymus no BR1, WT Thymus no BR2, WT Thymus no BR3, WT Thymus no BR4, WT Thymus no BR5, WT Spleen no BR1, WT Spleen no BR2, DKO Spleen no BR1, DKO Spleen no BR2]
